# Supplementary material for: Notch signaling enhances PASMC proliferation and vascular remodeling in CTEPH
Source: Open Life Sci. 2026 Feb 25;21(1):20251251. doi: 10.1515/biol-2025-1251 (PMC12949630; doi:10.1515/biol-2025-1251)
Supplement: Supplementary file 2 — Supplementary Material [file j_biol-2025-1251_suppl_002.xlsx]

## Sheet: BodyWeight
Date		2023.9.27	2023.10.6	2023.10.13	2023.10.20	2023.10.28
Weeks		1	2	3	4	5
Group	No.	Body weight (g)	Body weight (g)	Body weight (g)	Body weight (g)	Body weight (g)
Sham	1	261.3	339.4	391.7	458.2	496.5
	2	268.2	350.1	399	456.1	529.6
	3	254.7	339.1	386.4	460.7	520.4
	4	235.1	324.7	377.9	455.7	512.5
	5	265.5	370.4	430.7	516	589.6
	6	250.4	326.4	384.5	455.5	510.6
	7	228.9	306.9	340.9	399.4	440.4
	8	251	329.2	373.7	396.7	486.7
CTEPH	1	250.3	298.1	Dead	Dead	Dead
	2	236.8	302.7	279.8	Dead	Dead
	3	267.2	363.9	381	Dead	Dead
	4	260.4	340.2	382.2	360.3	424.6
	5	261.7	345.8	414.6	452.2	506.6
	6	265.5	352.1	366.4	393.7	483.3
	7	268.3	345.6	405.4	378.1	474.6
	8	246.7	322.1	364.4	378.2	374.5
CTEPH+VPA	1	259.6	324.1	321.7	Dead	Dead
	2	246.3	336.8	381.1	445.5	476.1
	3	252	324.7	343.5	398.7	449.7
	4	267.4	339.6	Dead	Dead	Dead
	5	253.1	323.2	379.2	440.6	485
	6	251.1	319.3	313.1	349.2	Dead
	7	261.4	334.7	360.4	402.9	400.1
	8	258.8	320.5	387.2	310.2	Dead
CTEPH+DAPT	1	242.6	324.1	366	410.2	409.7
	2	248.9	326.7	355.1	369.1	386.3
	3	251.7	297.1	244.6	Dead	Dead
	4	251.4	300.2	339.6	Dead	Dead
	5	255.3	348.5	388.7	421.7	449.8
	6	244.9	337.9	330.7	361.6	442.8
	7	227.4	280.1	325.4	356.7	268.7
	8	238.6	Dead	Dead	Dead	Dead
