# Supplementary material for: Notch signaling enhances PASMC proliferation and vascular remodeling in CTEPH
Source: Open Life Sci. 2026 Feb 25;21(1):20251251. doi: 10.1515/biol-2025-1251 (PMC12949630; doi:10.1515/biol-2025-1251)
Supplement: Supplementary file 3 — Supplementary Material [file j_biol-2025-1251_suppl_003.xlsx]

## Sheet: Results
Group	Outer Diameter a	Outer Diameter b	Outer Diameter (a+b)	Middle Membrane Thickness a	Middle Membrane Thickness b	Middle Membrane Thickness c	Middle Membrane Thickness d	4MT	MT%	Average MT% per Case
Sham	253.03	164.004	417.034	41.7	23.401	27.882	31.555	124.538	0.298628	0.325793
	205.413	120.679	326.092	51.247	27.956	10.497	12.94	102.64	0.314758
	225.17	112.825	337.995	38.446	58.629	1.064	14.091	112.23	0.332046
	100.359	49.252	149.611	4.981	33.148	8.773	6.62	53.522	0.357741
	59.233	23.807	83.04	11.039	9.047	8.185	9.166	37.437	0.450831	0.377164
	122.583	77.729	200.312	8.262	5.383	25.493	21.531	60.669	0.302873
	79.438	67.719	147.157	17.154	9.648	11.685	17.154	55.641	0.378106
	103.756	65.96	169.716	16.26	17.364	20.041	10.292	63.957	0.376847
	415.345	230.936	646.281	37.486	34.046	47.304	34.845	153.681	0.237793	0.338315
	103.625	71.637	175.262	12.406	14.673	22.781	22.332	72.192	0.411909
	186.402	120.864	307.266	28.514	24.259	16.17	18.728	87.671	0.285326
	337.981	130.93	468.911	82.41	56.269	27.294	30.141	196.114	0.418233
	103.271	75.781	179.052	15.958	18.524	16.013	10.751	61.246	0.342057	0.355957
	196.462	112.883	309.345	32.835	28.345	26.839	28.114	116.133	0.375416
	79.873	51.713	131.586	11.823	18.318	11.331	14.863	56.335	0.428123
	91.079	66.135	157.214	7.082	5.709	16.786	14.165	43.742	0.278232
CTEPH	304.338	245.15	549.488	41.362	30.392	53.897	109.297	234.948	0.427576	0.414953
	166.021	107.499	273.52	28.291	27.787	17.217	22.34	95.635	0.349645
	249.663	180.195	429.858	36.693	42.014	31.568	36.678	146.953	0.341864
	104.891	92.761	197.652	29.997	28.691	26.469	21.719	106.876	0.540728
	331.279	144.562	475.841	37.681	23.034	32.822	57.047	150.584	0.316459	0.416867
	413.273	230.428	643.701	55.472	29.226	49.003	48.274	181.975	0.282701
	250.362	122.007	372.369	49.116	98.78	16.086	27.895	191.877	0.515287
	452.309	247.146	699.455	83.454	91.634	155.847	55.877	386.812	0.553019
	186.593	91.987	278.58	25.054	18.685	19.898	22.624	86.261	0.309645	0.409246
	182.155	129.36	311.515	34.636	34.383	27.03	48.098	144.147	0.462729
	190.292	175.95	366.242	25.762	33.358	44.166	53.978	157.264	0.429399
	216.496	141.265	357.761	33.835	34.563	46.007	41.297	155.702	0.435212
	92.569	74.295	166.864	14.655	26.947	15.419	17.715	74.736	0.447886	0.457941
	61.935	71.66	133.595	12.652	13.75	17.633	14.543	58.578	0.438474
	81.838	59.121	140.959	20.864	26.947	11.576	15.111	74.498	0.528508
	138.115	69.916	208.031	48.238	10.982	18.059	9.448	86.727	0.416895
CTEPH+VPA	150.055	107.684	257.739	37.304	46.867	17.776	33.412	135.359	0.525179	0.528826
	125.426	79.893	205.319	26.397	20.221	20.921	26.038	93.577	0.455764
	258.787	150.936	409.723	77.651	59.843	31.087	63.384	231.965	0.566151
	64.244	66.581	130.825	22.995	23.845	9.971	17.525	74.336	0.568209
	63.089	51.602	114.691	18.278	11.039	12.406	10.277	52	0.453392	0.467408
	101.836	45.115	146.951	23.405	28.024	12.766	14.088	78.283	0.532715
	159.25	66.188	225.438	31.895	46.249	20.856	15.49	114.49	0.507856
	185.136	83.007	268.143	23.327	34.738	13.355	29.313	100.733	0.375669
	207.449	142.742	350.191	26.233	25.034	41.878	32.447	125.592	0.358639	0.414457
	105.08	127.494	232.574	35.216	36.261	17.83	20.497	109.804	0.472125
	117.476	90.675	208.151	44.863	24.17	14.494	13.189	96.716	0.464643
	144.446	54.947	199.393	19.031	26.424	12.766	14.043	72.264	0.36242
	115.094	82.138	197.232	37.677	23.13	26.139	18.748	105.694	0.535887	0.484871
	123.946	71.724	195.67	24.568	28.844	24.137	22.868	100.417	0.513196
	151.234	126.384	277.618	20.073	28.064	20.435	49.877	118.449	0.426662
	212.585	123.032	335.617	49.686	34.261	34.651	37.041	155.639	0.46374
CTEPH+DAPT	159.741	92.52	252.261	23.997	22.74	20.248	21.264	88.249	0.349832	0.375816
	148.823	118.081	266.904	20.171	27.892	25.746	35.762	109.571	0.410526
	123.459	97.921	221.38	20.534	17.12	22.951	17.906	78.511	0.354644
	118.712	90.83	209.542	17.955	23.553	20.214	19.635	81.357	0.388261
	175.32	96.65	271.97	21.17	51.471	19.116	17.154	108.911	0.400452	0.387642
	183.682	117.395	301.077	30.114	12.631	25.311	35.207	103.263	0.342979
	209.022	109.508	318.53	41.454	52.01	31.299	22.6	147.363	0.462635
	187.115	127.726	314.841	39.673	38.14	12.652	17.999	108.464	0.344504
	189.001	181.889	370.89	55.025	38.898	37.263	27.976	159.162	0.429135	0.395349
	119.41	112.9	232.31	33.669	20.324	26.438	28.208	108.639	0.467647
	92.193	107.571	199.764	16.947	13.144	12.652	18.303	61.046	0.305591
	103.181	84.746	187.927	23.864	11.945	12.766	22.654	71.229	0.379025
	143.807	122.16	265.967	23.245	37.246	38.8	31.92	131.211	0.493336	0.421004
	90.752	89.616	180.368	21.277	20.43	15.951	23.54	81.198	0.45018
	138.795	99.98	238.775	15.951	24.14	31.029	21.383	92.503	0.387407
	178.55	132.781	311.331	26.052	32.7	29.111	22.066	109.929	0.353094
