# Supplementary material for: Notch signaling enhances PASMC proliferation and vascular remodeling in CTEPH
Source: Open Life Sci. 2026 Feb 25;21(1):20251251. doi: 10.1515/biol-2025-1251 (PMC12949630; doi:10.1515/biol-2025-1251)
Supplement: Supplementary file 4 — Supplementary Material [file j_biol-2025-1251_suppl_004.xlsx]

## Sheet: Sheet1
No	Group	α-sma Protein			PCNA
		Staining Intensity	Staining Range	H-Score	Staining Intensity	Staining Range	H-Score		Staining Intensity Scoring Criteria			阳性范围评分标准
1	Sham	2	2	4	2	1	2		Negative Staining	0		0	0
2		2	2	4	1	1	1		Light Yellow	1		1~25%	1
3		3	2	6	2	1	2		Light Brown	2		26~50%	2
4		1	2	2	2	1	2		Dark Brown	3		51~75%	3
5	CTEPH	2	3	6	2	4	8					76~100%	4
6		3	3	9	2	3	6
7		2	4	8	2	4	8		Protein Expression Score = Staining Intensity * Percentage of Positive Cells Score
8		3	4	12	3	3	9
9	CTEPH+VPA	2	4	8	3	2	6
10		3	4	12	3	4	12
11		3	3	9	2	3	6
12		2	4	8	2	4	8
13	CTEPH+DAPT	2	3	6	2	2	4
14		3	2	6	3	1	3
15		2	1	2	2	2	4
16		2	3	6	1	3	3
