# Supplementary material for: Notch signaling enhances PASMC proliferation and vascular remodeling in CTEPH
Source: Open Life Sci. 2026 Feb 25;21(1):20251251. doi: 10.1515/biol-2025-1251 (PMC12949630; doi:10.1515/biol-2025-1251)
Supplement: Supplementary file 6 — Supplementary Material [file j_biol-2025-1251_suppl_006.xlsx]

## Sheet: Sheet1
Group	Number	Mean pulmonary artery pressure (mmHg)	Right ventricular systolic blood pressure (mmHg)
Sham	1	10.17	14.4272
	2	9.49	12.0917
	3	10.07	13.3929
	4	9.64	14.9106
	5	10.62	14.7313
	6	9.34	15.0929
	7	9.39	13.2681
	8	9.57	13.97
CTEPH	1	Dead	Dead
	2	Dead	Dead
	3	Dead	Dead
	4	17.04	19.4865
	5	18.09	21.1415
	6	17.92	22.648
	7	16.17	17.6835
	8	14.06	18.6294
CTEPH+VPA	1	Dead	Dead
	2	19.17	23.0444
	3	17.66	28.1159
	4	Dead	Dead
	5	21.55	27.7115
	6	Dead	Dead
	7	18.61	25.4747
	8	Dead	Dead
CTEPH+DAPT	1	16.39	19.11
	2	13.98	17.7217
	3	Dead	Dead
	4	Dead	Dead
	5	14.1	14.9228
	6	14.88	16.4669
	7	15.44	19.9375
	8	Dead	Dead
